# Supplementary material for: Trends in burden of falls among children aged 0–14 years in China from 1990–2021 and prediction to 2030
Source: Front Public Health. 2025 Dec 19;13:1697972. doi: 10.3389/fpubh.2025.1697972 (PMC12757335; doi:10.3389/fpubh.2025.1697972)
Supplement: Supplementary file 1 [file Table_1.xls]

## Sheet: Supplementary Table 1
			Supplementary Table 1. Comparison of disease burden of falls among children aged 0 to 14 years in China, 1990—2021
			Variable	Sex	1990	2021	Changing rate
			ASIR	Both	2196.16	1985.72	-9.58223
				Males	2625.91	2267.4	-13.6528
				Females	1727.74	1663.54	-3.71543
			ASMR	Both	4.5145	1.2627	-72.0301
				Males	5.3349	1.6355	-69.3434
				Females	3.6124	0.8353	-76.8769
			Age standard YLLs rate	Both	387.651	106.692	-72.4772
				Males	456.455	137.807	-69.8094
				Females	311.9	71.0179	-77.2306
			Age standard YLDs rate	Both	45.895	32.2711	-29.6849
				Males	54.7809	37.2249	-32.0477
				Females	36.2911	26.6098	-26.6768
			ASDR	Both	433.546	138.964	-67.9472
				Males	511.236	175.032	-65.7631
				Females	348.191	97.6277	-71.9615
			ASIR. age-standardized incidence rate; ASMR. age-standardized mortality rate; YLLs. years of life lost; YLDs. years lived with disability; ASDR. age-standardized disability-adjusted life years.

## Sheet: Supplementary table 2-11
	Supplementary table 2. Trends in ASIR of falls among children aged 0 to 14 years by joinpoint regression model, 1990—2021.
	Segment	APC	95%CI	P-Value	AAPC	95%CI	P-Value
	Males				-0.5	-0.55 to -0.45	< 0.001
	1990—2000	-0.53	-0.67 to -0.39	< 0.001
	2000—2005	-6.99	-7.26 to -6.73	< 0.001
	2005—2009	1.01	0.29 to 1.54	0.006
	2009—2015	3.39	3.02 to 4.05	< 0.001
	2015—2021	0.33	-0.08 to 0.69	0.087
	Females				-0.14	-0.21 to -0.05	0.002
	1990—1998	0.52	0.21 to 1.24	0.008
	1998—2001	-1.88	-2.78 to -0.68	0.001
	2001—2005	-13.07	-13.76 to -12.45	0.01
	2005—2010	1.4	0.43 to 2.15	0.016
	2010—2021	4.31	4.05 to 4.62	< 0.001
	Both				-0.34	-0.39 to -0.28	< 0.001
	1990—1998	-0.05	-0.26 to 0.3	0.802
	1998—2001	-2.01	-2.6 to -1.18	< 0.001
	2001—2005	-9.63	-10.11 to -9.21	0.002
	2005—2010	1.47	0.81 to 1.91	< 0.001
	2010—2014	4.13	3.38 to 5.07	< 0.001
	2014—2021	1.88	1.44 to 2.18	< 0.001
	APC. annual percentage change; AAPC. average annual percentage change; CI.confidence interval; ASIR. age standard incidence rate
	Supplementary table 3. Trends in ASMR of falls among children aged 0 to 14 years by joinpoint regression model, 1990—2021.
	Segment	APC	95%CI	P-Value	AAPC	95%CI	P-Value
	Males				-3.84	-4.02 to -3.70	< 0.001
	1990—1997	-0.66	-1.25 to 0.73	0.135
	1997—2003	-2.76	-3.82 to -1.80	0.008
	2003—2007	-6.23	-7.57 to -4.67	< 0.001
	2007—2019	-3.92	-4.17 to -3.12	< 0.001
	2019—2021	-12.31	-15.00 to -9.19	< 0.001
	Females				-4.76	-4.96 to -4.63	< 0.001
	1990—2001	-1.23	-1.66 to -0.80	< 0.001
	2001—2012	-6.84	-7.49 to -6.38	< 0.001
	2012—2019	-4.15	-4.78 to -2.41	< 0.001
	2019—2021	-14.01	-16.98 to -10.40	< 0.001
	Both				-4.18	-4.37 to -4.06	< 0.001
	1990—2001	-1.25	-1.64 to -0.85	< 0.001
	2001—2011	-5.7	-6.85 to -5.24	0.001
	2011—2019	-3.91	-4.44 to -2.26	< 0.001
	2019—2021	-13.07	-15.92 to -9.68	< 0.001
	APC. annual percentage change; AAPC. average annual percentage change; CI.confidence interval; ASMR. age standard mortality rate.
	Supplementary table 4. Trends in age standard YLLs rate of falls among children aged 0 to 14 years by joinpoint regression model, 1990—2021.
	Segment	APC	95%CI	P-Value	AAPC	95%CI	P-Value
	Males				-3.89	-4.07 to -3.74	< 0.001
	1990—1997	-0.63	-1.23 to 0.76	0.15
	1997—2003	-2.78	-3.83 to -1.82	0.005
	2003—2007	-6.36	-7.73 to -4.81	< 0.001
	2007—2019	-3.97	-4.21 to -3.19	< 0.001
	2019—2021	-12.53	-15.22 to -9.36	< 0.001
	Females				-4.81	-5.01 to -4.68	< 0.001
	1990—2001	-1.2	-1.64 to -0.77	< 0.001
	2001—2012	-6.94	-7.58 to -6.48	< 0.001
	2012—2019	-4.14	-4.78 to -2.38	< 0.001
	2019—2021	-14.29	-17.33 to -10.6	< 0.001
	Both				-4.24	-4.43 to -4.11	< 0.001
	1990—2001	-1.23	-1.62 to -0.81	< 0.001
	2001—2011	-5.82	-6.95 to -5.34	0.001
	2011—2019	-3.91	-4.47 to -2.22	< 0.001
	2019—2021	-13.35	-16.29 to -9.87	< 0.001
	APC. annual percentage change; AAPC. average annual percentage change; CI.confidence interval;YLLs. years of life lost
	Supplementary table 5. Trends in age standard YLDs rate of falls among children aged 0 to 14 years by joinpoint regression model, 1990—2021.
	Segment	APC	95%CI	P-Value	AAPC	95%CI	P-Value
	Males				-1.28	-1.33 to -1.23	< 0.001
	1990—2000	-1.19	-1.33 to -1.05	< 0.001
	2000—2005	-7.41	-7.67 to -7.15	< 0.001
	2005—2010	0.52	-0.08 to 0.92	0.07
	2010—2015	2.76	2.26 to 3.55	< 0.001
	2015—2021	-0.93	-1.29 to -0.59	< 0.001
	Females				-1	-1.06 to -0.92	< 0.001
	1990—1998	-0.22	-0.49 to 0.29	0.344
	1998—2001	-2.74	-3.92 to -1.6	0.001
	2001—2005	-12.48	-13.2 to -11.89	0.005
	2005—2009	0.23	-0.89 to 1.15	0.57
	2009—2021	2.65	2.44 to 2.94	0.001
	Both				-1.16	-1.22 to -1.11	< 0.001
	1990—1998	-0.72	-0.91 to -0.43	0.004
	1998—2001	-2.79	-3.35 to -2.02	< 0.001
	2001—2005	-9.6	-10.04 to -9.21	< 0.001
	2005—2010	0.65	0.04 to 1.07	0.045
	2010—2015	2.88	2.36 to 3.89	< 0.001
	2015—2021	0.16	-0.28 to 0.52	0.358
	APC. annual percentage change; AAPC. average annual percentage change; CI.confidence interval; YLDs. years lived with disability.
	Supplementary table 6. Trends in ASDR of falls among children aged 0 to 14 years by joinpoint regression model, 1990—2021.
	Segment	APC	95%CI	P-Value	AAPC	95%CI	P-Value
	Males
	1990—1997	-0.71	-1.28 to 0.59	0.099	-3.49	-3.64 to -3.36	< 0.001
	1997—2002	-2.58	-5.46 to -1.61	0.006
	2002—2007	-5.82	-7.53 to -3.09	< 0.001
	2007—2019	-3.26	-3.50 to -2.76	< 0.001
	2019—2021	-10.52	-12.8 to -7.77	< 0.001
	Females				-4.11	-4.25 to -4.01	< 0.001
	1990—2000	-0.88	-1.26 to -0.54	< 0.001
	2000—2011	-6.51	-6.87 to -6.21	< 0.001
	2011—2019	-3.2	-3.61 to -2.48	< 0.001
	2019—2021	-10.1	-12.27 to -7.27	< 0.001
	Both				-3.68	-3.8 to -3.57	< 0.001
	1990—2000	-1.03	-1.39 to -0.65	< 0.001
	2000—2011	-5.37	-5.77 to -5.03	< 0.001
	2011—2018	-2.69	-3.27 to -1.60	0.003
	2018—2021	-8.36	-10.84 to -6.67	< 0.001
	APC. annual percentage change; AAPC. average annual percentage change; CI.confidence interval; ASDR. age standard disability-adjusted life years rate
	Supplementary table 7. Trends in incidence rate of falls among children aged 0 to 14 years by joinpoint regression model, 1990—2021.
	Segment	APC	95%CI	P-Value	AAPC	95%CI	P-Value
	0—4 years				-1.38	-1.46 to -1.29	< 0.001
	1990—1995	-0.18	-0.81 to 1.28	0.609
	1995—2000	-1.66	-4.86 to -1.08	0.006
	2000—2005	-5.04	-5.58 to 1.73	0.094
	2005—2012	1.8	0.14 to 2.26	0.041
	2012—2015	0.02	-2.98 to 1.17	0.915
	2015—2021	-3.35	-3.96 to -2.91	< 0.001
	5—9 years				-0.29	-0.35 to -0.22	< 0.001
	1990—1998	0.17	-0.09 to 0.77	0.153
	1998—2001	-1.83	-4.29 to -0.81	0.006
	2001—2005	-9.77	-10.27 to -9.3	0.013
	2005—2010	1.87	1.47 to 2.26	< 0.001
	2010—2015	5.04	4.69 to 5.50	0.005
	2015—2021	0.43	0.09 to 0.74	0.026
	10—14 years				0.27	0.16 to 0.38	< 0.001
	1990—2001	-0.17	-0.52 to 0.18	0.3
	2001—2005	-13.78	-14.5 to -13.01	< 0.001
	2005—2011	1.1	0.16 to 1.83	0.029
	2011—2021	6.5	6.01 to 6.95	< 0.001
	APC. annual percentage change; AAPC. average annual percentage change; CI.confidence interval
	Supplementary table 8. Trends in mortality rate of falls among children aged 0 to 14 years by joinpoint regression model, 1990—2021.
	Segment	APC	95%CI	P-Value	AAPC	95%CI	P-Value
	0—4 years				-5.26	-5.60 to -5.00	< 0.001
	1990—2001	-0.79	-0.59 to -0.02	0.048
	2001—2012	-7.56	-8.06 to -7.10	< 0.001
	2012—2019	-3.48	-4.26 to -1.89	0.004
	2019—2021	-21.12	-25.7 to -14.72	< 0.001
	5—9 years				-2.86	-2.95 to -2.76	< 0.001
	1990—2004	-2.26	-2.44 to -1.84	0.006
	2004—2007	-4.14	-4.94 to -2.63	0.008
	2007—2010	0.75	-1.22 to 1.61	0.34
	2010—2021	-4.23	-4.60 to -3.94	< 0.001
	10—14 years				-2.21	-2.29 to -2.15	< 0.001
	1990—2000	-2.68	-2.99 to -2.43	< 0.001
	2000—2004	0.17	-0.56 to 1.27	0.574
	2004—2007	-5.03	-5.78 to -4.03	< 0.001
	2007—2010	4.62	3.82 to 5.36	< 0.001
	2010—2021	-3.66	-3.88 to -3.46	< 0.001
	APC. annual percentage change; AAPC. average annual percentage change; CI.confidence interval
	Supplementary table 9. Trends in YLLs rate of falls among children aged 0 to 14 years by joinpoint regression model, 1990—2021.
	Segment	APC	95%CI	P-Value	AAPC	95%CI	P-Value
	0—4 years				-5.25	-5.58 to -4.99	< 0.001
	1990—2001	-0.79	-1.5 to -0.01	0.049
	2001—2012	-7.56	-8.05 to -7.1	< 0.001
	2012—2019	-3.47	-4.24 to -1.89	0.004
	2019—2021	-21	-25.57 to -14.64	< 0.001
	5—9 years				-2.86	-2.96 to -2.76	< 0.001
	1990—2004	-2.27	-2.47 to -1.79	0.01
	2004—2007	-4.1	-4.95 to -2.08	0.012
	2007—2010	0.76	-3.21 to 1.67	0.366
	2010—2021	-4.23	-4.61 to -3.91	< 0.001
	10—14 years				-2.21	-2.28 to -2.15	< 0.001
	1990—2000	-2.68	-2.98 to -2.44	< 0.001
	2000—2004	0.09	-0.62 to 1.17	0.735
	2004—2007	-5	-5.73 to -4.04	< 0.001
	2007—2010	4.64	3.88 to 5.37	< 0.001
	2010—2021	-3.65	-3.86 to -3.45	< 0.001
	APC. annual percentage change; AAPC. average annual percentage change; CI.confidence interval;YLLs. years of life lost
	Supplementary table 10. Trends in YLDs rate of falls among children aged 0 to 14 years by joinpoint regression model, 1990—2021.
	Segment	APC	95%CI	P-Value	AAPC	95%CI	P-Value
	0—4 years				-1.75	-1.83 to -1.67	< 0.001
	1990—1994	-0.09	-0.79 to 1.33	0.786
	1994—2000	-1.89	-2.78 to -1.43	0.003
	2000—2005	-5.48	-6.08 to -2.35	0.009
	2005—2012	1.01	-5.34 to 1.53	0.077
	2012—2015	-1.19	-2.53 to 1.02	0.236
	2015—2021	-2.97	-3.95 to -2.53	< 0.001
	5—9 years				-1.26	-1.32 to -1.21	< 0.001
	1990—1998	-0.61	-0.79 to -0.33	0.003
	1998—2001	-2.73	-3.41 to -1.96	< 0.001
	2001—2005	-8.85	-9.3 to -8.46	0.002
	2005—2010	0.68	0.09 to 1.1	0.027
	2010—2015	3.43	3 to 4.09	0.001
	2015—2021	-1.56	-1.9 to -1.25	< 0.001
	10—14 years				-0.95	-1.02 to -0.89	< 0.001
	1990—1998	-0.75	-0.97 to -0.28	0.018
	1998—2001	-2.61	-3.31 to -1.65	0.006
	2001—2005	-11.21	-11.74 to -10.71	0.004
	2005—2010	0.43	-0.36 to 0.95	0.165
	2010—2015	3.5	2.91 to 4.7	0.002
	2015—2021	2.12	1.12 to 2.51	0.008
	APC. annual percentage change; AAPC. average annual percentage change; CI.confidence interval; YLDs. years lived with disability.
	Supplementary table 11. Trends in DALYs rate of falls among children aged 0 to 14 years by joinpoint regression model, 1990—2021.
	Segment	APC	95%CI	P-Value	AAPC	95%CI	P-Value
	0—4 years				-5.13	-5.46 to -4.88	< 0.001
	1990—2001	-0.86	-1.57 to -0.06	0.039
	2001—2012	-7.38	-7.89 to -6.91	< 0.001
	2012—2019	-3.37	-4.11 to -1.75	0.004
	2019—2021	-20.3	-24.89 to -14.17	< 0.001
	5—9 years				-2.5	-2.56 to -2.43	< 0.001
	1990—2002	-2.18	-2.36 to -1.95	< 0.001
	2002—2007	-3.97	-5.09 to -3.47	< 0.001
	2007—2010	1.16	-0.26 to 1.84	0.1
	2010—2021	-3.15	-3.38 to -2.97	< 0.001
	10—14 years				-1.69	-1.74 to -1.64	< 0.001
	1990—2001	-2	-2.16 to -1.81	< 0.001
	2001—2007	-4.52	-4.92 to -4.15	< 0.001
	2007—2010	3.54	2.48 to 4.10	< 0.001
	2010—2021	-1.21	-1.38 to -1.05	< 0.001
	APC. annual percentage change; AAPC. average annual percentage change; CI.confidence interval; ASDR. age standard disability-adjusted life years rate

## Sheet: Supplementary table 12
	Supplementary table 12.The fitting effect of the ARIMA model on the disease burden of different genders
	Variable	Model	sigma^2	log likelihood	AIC	BIC	RMSE	MAE	MPE	MAPE	MASE	Ljung-Box test
												χ2	P
	Incidence
	Both	ARIMA(2,1,1)	778.3	-147.4	302.81	308.54	26.096	15.2149	-0.0744402	0.838175	0.308182	1.6357	0.9902
	Males	ARIMA(2,1,1)	283.1	-133.04	274.08	279.82	15.7399	10.0026	-0.0332232	0.472566	0.209549	5.6341	0.6881
	Females	ARIMA(2,1,0)	1729	-159.42	324.85	329.15	39.5891	22.4755	-0.0633525	1.55702	0.406742	1.0779	0.9977
	Mortality
	Both	ARIMA(0,1,0)	0.003164	45.74	-87.48	-84.61	0.0544671	0.0398195	-0.0841481	1.78914	0.373517	6.4979	0.5916
	Males	ARIMA(0,1,0)	0.004785	39.33	-74.66	-71.79	0.0669798	0.0464485	-0.114854	1.66278	0.379352	6.1246	0.6333
	Females	ARIMA(0,1,1)	0.001862	54.43	-102.85	-98.55	0.0410814	0.0312696	0.0491515	2.0715	0.347835	2.7062	0.9514
	YLLs
	Both	ARIMA(0,1,0)	23.78	-92.6	189.19	192.06	4.72209	3.43909	-0.0838077	1.82101	0.372798	6.5624	0.5845
	Males	ARIMA(0,1,0)	35.96	-99	202	204.87	5.80596	4.02196	-0.115898	1.6998	0.38048	6.1591	0.6294
	Females	ARIMA(0,1,1)	13.9	-83.8	173.61	177.91	3.54951	2.67871	0.0527246	2.08612	0.343252	2.6629	0.9537
	YLDs
	Both	ARIMA(2,1,1)	0.1514	-15.57	39.14	44.88	0.363974	0.221133	-0.119867	0.636522	0.245666	4.7734	0.7815
	Males	ARIMA(2,1,1)	0.148	-15.03	38.06	43.8	0.359901	0.215939	-0.069466	0.51765	0.231851	3.4425	0.9036
	Females	ARIMA(2,1,1)	0.2912	-25.28	58.55	64.29	0.504757	0.286211	-0.194376	1.04944	0.294761	1.612	0.9907
	DALYs
	Both	ARIMA(0,1,0)	23.61	-92.48	188.96	191.83	4.70447	3.61878	0.0186415	1.60372	0.376146	3.7931	0.8753
	Males	ARIMA(0,1,0)	36.14	-99.08	202.16	205.02	5.82045	4.15796	-0.0312076	1.49416	0.375335	3.4744	0.9012
	Females	ARIMA(1,1,0)	13.61	-83.49	172.97	177.28	3.51144	2.77944	0.0838162	1.71001	0.343739	3.1082	0.9274
	YLLs. years of life lost;YLDs. years lived with disability;DALYs. disability-adjusted life years;AIC. akaike information criterion; BIC. bayesian information criterion; RMSE. root mean square error; MAE. mean absolute error; MPE. mean percentage error; MAPE. mean absolute percentage error; MASE. mean absolute scaled error; ARIMA. autoregressive integrated moving average.

## Sheet: Supplementary table 13
	Supplementary table 13.The fitting effect of the ARIMA model on the disease burden of different agegroups
	Variable	Model	sigma^2	log likelihood	AIC	BIC	RMSE	MAE	MPE	MAPE	MASE	Ljung-Box test
												χ2	P
	Incidence
	0—4	ARIMA(1,1,0)	511.1	-140.67	285.35	288.21	21.8894	14.8025	-0.157602	1.07972	0.482933	6.6809	0.5714
	5—9	ARIMA(2,1,1)	421.8	-138.92	285.83	291.57	19.2124	11.3835	-0.038014	0.57438	0.220496	4.2532	0.8336
	10—14
	Mortality
	0—4	ARIMA(1,1,0)	0.0292	11.6	-17.19	-12.89	0.162669	0.101322	-0.172454	2.88601	0.416036	2.9593	0.9369
	5—9	ARIMA(0,1,1)	0.001109	61.97	-117.94	-113.63	0.0317084	0.0188693	-0.012199	1.02726	0.324715	7.6246	0.471
	10—14	ARIMA(2,1,0)	0.0004896	75.12	-142.23	-136.5	0.0206984	0.014711	0.0192473	1.2689	0.417004	4.5941	0.7999
	YLLs
	0—4	ARIMA(1,1,0)	220.6	-126.82	259.64	263.94	14.1382	8.82712	-0.165702	2.85172	0.412871	2.9607	0.9368
	5—9	ARIMA(0,1,1)	7.616	-74.96	155.91	160.22	2.62717	1.56957	-0.0109401	1.03295	0.325645	7.5929	0.4742
	10—14	ARIMA(2,1,0)	2.919	-59.63	127.25	132.99	1.59822	1.13572	0.0191295	1.26581	0.416169	4.6436	0.7949
	YLDs
	0—4	ARIMA(1,1,0)	0.03719	6.91	-9.82	-6.95	0.186733	0.130992	-0.149328	1.0231	0.434085	6.1692	0.6283
	5—9	ARIMA(3,1,0)	0.1267	-12.33	32.67	38.4	0.332983	0.20172	-0.0455281	0.593823	0.233587	1.9216	0.9833
	10—14	ARIMA(0,2,1)	1.082	-43.79	91.58	94.38	0.990408	0.519481	0.0323591	0.993518	0.321612	3.2206	0..9198
	DALYs
	0—4	ARIMA(1,1,0)	223.8	-127.04	260.09	264.39	14.2415	8.86831	-0.160102	2.73016	0.41079	2.9654	0.9365
	5—9	ARIMA(0,1,1)	7.86	-75.49	156.97	161.28	2.66895	1.56564	0.0148734	0.843216	0.293667	6.2356	0.6209
	10—14	ARIMA(0,1,2)	3.752	-63.76	135.53	141.26	1.81184	1.36419	0.0605333	0.993682	0.398499	1.8739	0.9846
	YLLs. years of life lost;YLDs. years lived with disability;DALYs. disability-adjusted life years;AIC. akaike information criterion; BIC. bayesian information criterion; RMSE. root mean square error; MAE. mean absolute error; MPE. mean percentage error; MAPE. mean absolute percentage error; MASE. mean absolute scaled error; ARIMA. autoregressive integrated moving average

## Sheet: Supplementary table 14
			Supplementary table 14. Intervention measures for child falls in playgrounds
			Code	Intervention measures	Specific Injury Outcomes	Strength of Evidence	Cost-Effectiveness Range	Key Considerations for Contextual Implementation in Urban vs. Rural China		Recommended Inspection Frequency	Responsible Entity
								Urban	Rural
			Play-1	Routine CPSl audit	Falls/Pinch Points / Crush Injuries/Puncture Wounds / Penetrating Injuries	I or II or III	800	Prioritize mandatory implementation in comprehensive community parks larger than 5,000 square meters.	Initiate a co-location model using central primary schools and village clinics in township centers to reduce travel costs and leverage existing infrastructure.	One initial inspection upon completion of new construction/retrofitting; followed by one annual inspection during the operational period	Market Supervision and Administration Bureau or its delegated third-party Certified Playground Safety Inspector (CPSI)
			Play-2	Impact-attenuating surfacing	Severe Head Injuries from Falls	I or II or III	1 200-1 800	EPDM rubber granules can be procured through centralized public bidding to reduce unit costs and ensure quality standardization	A cost-effective alternative using locally available materials is recommended: a base layer of 0.5 m thick local fine sand topped with 0.1 m thick wood chips/bark mulch. The estimated cost for this system is approximately 60% of the urban EPDM solution	Measure cushion depth monthly/Replenish sand/wood chips immediately after heavy rain	Education Commission、Village Committee
			Play-3	Guard-rail & hand-grip retrofit	Falls	I or II or III	350-550	Focus on retrofitting slides with platforms higher than 38°.	Prioritize installing safety modifications on homemade concrete slides at "Left-Behind Children's Activity Centers	Quarterly bolt fastening inspection	Housing and Urban-Rural Development Bureau
			Play-4	Video Al real-time hazard alert	Collisions/ Wandering Off	I or II or III	2 000-3 000(Equipment amortized over 3 years)	Large indoor playgrounds in shopping malls already possess the necessary fiber-optic infrastructure	Recommend a 4G + solar power supply system, with a unit cost under ¥3,000	Daily system self-check/ Monthly manual spot-check	Playground Operator
			Play-5	Parent-child co-play education	Minor Injuries	I or II or III	160-220(Per parent-child pair / 4-session course)	Can be embedded into online micro-courses of "Parenting Schools"	Utilize the waiting area of village clinics to loop a 5-minute educational video, incurring zero venue cost.	Conducted once per half-year	Women's Federation+Health Commission
			Levels of evidence are classified according to WHO global injury prevention standards: Level I: Evidence from systematic reviews or randomized controlled trials (RCTs). Level II: Evidence from controlled cohort studies. Level III: Evidence from time-series studies or quasi-experimental designs.
